# Supplementary material for: Effects of Animal Diet and Processing Methods on the Quality Traits of Dry-Cured Ham Produced from Turopolje Pigs
Source: Animals (Basel). 2024 Jan 17;14(2):286. doi: 10.3390/ani14020286 (PMC10812397; doi:10.3390/ani14020286)
Supplement: Supplementary file 1 [file animals-14-00286-s001.zip]

Archive with 1 entries (1 files):
- animals-2813177-supplementary.pdf
